# Supplementary material for: Enhanced Hydrogen Evolution Reaction Using Biomass-Activated Carbon Nanosheets Derived from Eucalyptus Leaves
Source: Materials (Basel). 2025 Feb 3;18(3):670. doi: 10.3390/ma18030670 (PMC11820768; doi:10.3390/ma18030670)
Supplement: Supplementary file 1 [file materials-18-00670-s001.zip]

Archive with 1 entries (1 files):
- materials-3345180-supplementary.pdf
